# Supplementary material for: Activin A, a Novel Chemokine, Induces Mouse NK Cell Migration via AKT and Calcium Signaling
Source: Cells. 2024 Apr 23;13(9):728. doi: 10.3390/cells13090728 (PMC11083611; doi:10.3390/cells13090728)
Supplement: Supplementary file 1 [file cells-13-00728-s001.zip]

Archive with 1 entries (1 files):
- cells-2923493-supplementary.pdf
